# Supplementary material for: Identification of bladder cancer subtypes and predictive signature for prognosis, immune features, and immunotherapy based on immune checkpoint genes
Source: Sci Rep. 2024 Jun 23;14:14431. doi: 10.1038/s41598-024-65198-8 (PMC11194261; doi:10.1038/s41598-024-65198-8)
Supplement: Supplementary file 1 — Supplementary Information 1. [file 41598_2024_65198_MOESM1_ESM.xlsx]

## Sheet: Sheet1
ICGs
CD244
CD48
SLAMF1
CD160
TNFSF18
TNFSF4
LGALS9
IDO1
KIR3DL1
BTNL2
LAIR1
KDR
PVR
NECTIN2
ADORA2A
CD274
PDCD1LG2
TGFB1
CEACAM1
TNFRSF25
VTCN1
TNFRSF14
TNFRSF4
TNFRSF18
TNFRSF9
CD27
CD44
LAG3
ICOSLG
IL10RB
IL2RB
TIGIT
CD24
NRP1
IL10
CD80
CD96
CD200
BTLA
CD200R1
CD276
CD40LG
CD40
CSF1R
TGFBR1
VSIR
SIGLEC15
CD47
HHLA2
ICOS
HAVCR2
HAVCR1
LGALS3
TNFSF9
TNFSF14
TNFRSF12A
TMIGD2
PDCD1
FGL1
IDO2
CTLA4
CD22
CD33
MAG
SIGLEC5
SIGLEC6
SIGLEC7
SIGLEC8
SIGLEC9
SIGLEC10
SIGLEC11
SIGLEC12
NCR3LG1
CD28
CD2
CEACAM5
SIRPA
HMGB1
NCR3
TNFSF12
CD70
CD86
